# Supplementary material for: Characterization of a Subtropical Hawksbill Sea Turtle (Eretmocheyles imbricata) Assemblage Utilizing Shallow Water Natural and Artificial Habitats in the Florida Keys
Source: PLoS One. 2014 Dec 17;9(12):e114171. doi: 10.1371/journal.pone.0114171 (PMC4269478; doi:10.1371/journal.pone.0114171)
Supplement: S1 Table — Distribution of 740 base pair mitochondrial control region haplotypes for hawksbill turtle nesting populations in the western Atlantic (3 digit codes) and juvenile foraging aggregations (4 digit codes) in the Greater Caribbean region. Data sources: A: Velez-Zuazo et al. 2008, B: LeRoux et al. 2012, C: Mortimer and Donnelly 2008, D: Revuelta et al. 2012, E: Kamel and Delcroix 2009, F: Diáz-Fernandez et al. 1999, G: Carreras et al. 2013, H: Browne et al. 2009, I: Lara-Ruiz et al. 2006, J: Vilaça et al. 2013, K: Wood et al. 2012, L: Blumenthal et al. 2009. (XLSX) [file pone.0114171.s001.xlsx]

## Sheet: Sheet1
Table S1. Distribution of 740 base pair mitochondrial control region haplotypes for hawksbill turtle nesting populations in the western Atlantic (3 digit codes) and juvenile foraging aggregations (4 digit codes) in the Greater Caribbean region.
		Nests/ year	Nest count source	EiA1	EiA2	EiA3	EiA9	EiA11	EiA12	EiA13	EiA18	EiA20	EiA21	EiA22	EiA23	EiA24	EiA27	EiA28	EiA29	EiA30	EiA32	EiA35	EiA36	EiA39	EiA41	EiA42	EiA43	EiA45	EiA47	EiA51	EiA52	EiA59	EiA60	EiA61	EiA62	EiA63	EiA65	EiA68	EiA72	EiA83	EiA84	EiA89	Haplotype data
TOR	Tortuguero, Costa Rica	25	A	0	11	0	3	33	5	0	0	0	0	0	0	0	0	0	0	1	0	0	0	0	0	0	0	0	6	0	1	0	0	0	0	0	0	0	0	0	0	0	B
NIC	Pearl Cays, Nicaragua	205	B	0	19	0	0	54	0	0	0	0	0	0	0	0	0	0	0	0	0	0	0	0	0	0	16	0	0	0	0	0	0	0	0	0	1	0	0	0	5	0	B
MEX	Yucatan peninsula, Mexico	2672	C	0	0	0	0	0	0	0	0	0	0	2	16	0	0	0	0	0	0	0	0	0	1	0	1	0	0	0	0	0	0	0	0	0	0	0	0	0	0	0	B, F
CUB	Doce Leguas, Cuba	2250	C	62	0	0	0	1	0	5	0	0	0	0	0	0	0	0	1	1	0	0	0	0	0	0	0	0	0	0	0	0	0	0	0	0	0	0	0	0	0	0	B, F
DRJ	Jaragua, Dominican Republic	15	D	1	0	0	2	3	0	0	0	0	0	0	4	0	0	0	0	0	0	0	0	0	0	0	4	0	1	0	0	0	0	0	0	0	0	0	0	0	0	0	G
DRS	Saona, Dominican Republic	100	D	3	0	0	0	22	0	0	2	6	0	0	0	0	0	0	0	0	0	0	0	0	0	0	0	0	0	0	0	0	0	0	0	0	0	0	0	0	0	0	G
MPR	Mona Island, Puerto Rico	740	A	3	0	0	2	60	0	0	1	34	6	0	0	0	0	0	0	0	0	0	0	0	0	0	3	0	0	0	0	0	0	0	0	0	0	0	0	0	0	0	A
USV	Buck Island, USVI	158	A	8	0	2	2	50	0	0	0	4	0	0	1	0	0	0	0	0	0	0	0	0	0	0	0	0	0	0	0	0	0	0	0	0	0	0	0	0	0	0	B
ANT	Long Island, Antigua	203	A	42	0	29	0	1	0	0	0	0	0	0	0	0	0	0	0	0	0	0	0	0	0	0	0	0	0	0	0	0	0	0	0	0	0	0	0	0	0	0	B
GDM	Marie Galante, Guadeloupe	151	E	2	0	0	69	0	1	0	0	0	0	0	0	0	0	0	0	0	0	0	0	0	0	0	0	0	0	0	0	0	0	0	0	0	0	0	0	0	0	0	B
BBL	Barbados- leeward coast	1504	A	54	0	0	0	0	0	0	0	0	0	0	0	0	0	0	0	0	0	0	0	0	0	0	0	0	0	0	0	0	0	0	0	0	0	0	0	0	0	0	H
BBW	Barbados- windward coast	150	B	3	0	0	6	21	0	0	0	0	0	0	0	0	0	0	0	0	0	0	0	0	0	0	0	0	0	0	0	0	0	0	0	0	0	0	0	0	0	0	H
BZB	Bahia, Brazil	650	C	53	0	0	0	0	0	0	0	0	0	0	0	0	0	0	0	0	9	0	0	0	0	0	0	0	0	0	0	0	0	4	1	0	0	0	0	0	0	0	I, J
BZR	Rio Grande do Norte, Brazil	450	C	21	0	0	0	0	0	0	0	0	0	0	0	0	0	0	0	0	0	0	0	0	0	0	0	0	0	0	0	0	0	0	6	0	0	0	0	0	0	0	J
KWGF	KWNWR, FL, USA			13	0	0	2	5	0	0	0	0	0	0	20	0	1	0	0	0	0	0	0	1	3	1	1	0	0	0	0	0	0	0	0	1	0	0	0	1	0	1	present study
PBCF	Palm Beach County, FL, USA			2	1	1	4	12	1	0	0	1	6	0	48	0	1	0	0	0	0	1	0	10	12	0	3	0	0	0	0	0	0	0	0	1	0	0	0	2	0	0	K
MONA	Mona Island, Puerto Rico			15	1	1	6	17	0	0	0	2	0	1	2	0	0	0	2	0	0	0	1	0	1	1	0	2	0	1	0	1	1	0	0	0	0	1	0	0	0	0	A
CAYM	Cayman Islands			44	2	1	8	17	0	0	1	1	0	0	0	11	0	4	1	0	0	0	0	0	0	0	0	0	0	0	0	0	0	0	0	0	0	0	1	0	0	0	L
A: Velez-Zuazo et al. 2008, B: LeRoux et al. 2012, C: Mortimer and Donnelly 2008, D: Revuelta et al. 2012, E: Kamel and Delcroix 2009, F: Diáz-Fernandez et al. 1999, G: Carreras et al. 2013, H: Browne et al. 2009, I: Lara-Ruiz et al. 2006, J: Vilaça et al. 2013, K: Wood et al. 2012, L: Blumenthal et al. 2009
